# Supplementary material for: Handgrip exercise does not alter CO2‐mediated cerebrovascular flow‐mediated dilation
Source: Exp Physiol. 2023 Aug 25;108(10):1337–46. doi: 10.1113/EP091125 (PMC10988491; doi:10.1113/EP091125)
Supplement: Supplementary file 1 — Statistical Summary Document [file EPH-108-1337-s001.xlsx]

## Sheet: Statistical Summary Table
Statistical Summary Document
Manuscript Title:	Handgrip exercise does not alter CO2-mediated cerebrovascular flow-mediated dilation
Authors:	Shotaro Saito, Hironori Watanabe, Erika Iwamoto, Shigehiko Ogoh
Animal model used, if applicable:	N/A
Underlying hypothesis:	HG enhances cerebral endothelial function and consequently improves cognitive function.
Definitions of ‘n’:	‘n’ is defined as the number of participants at each time-point
Statistical summary table:
Experimental question number	Finding/ conclusion	Experimental location/variable	Mean value ± Standard Deviation or median (interquartile range)		n	Exact P value	Figure/table in which data are presented	Units	Data comparisons	Statistical test	Any other experimental factors	Comments
Multiple tests of the same question are shown in different rows	−, no difference between time for variable	e.g. cortex vs cerebellum or genotype			(value)	If P is considered significant against a stated confidence limit, authors may indicate this in bold.The exact value must be stated unless P is less than 0.0001, in which case < is permitted. HG1, hangrip exercise of 1st set; HG2, HG of 2nd set; HG3, HG of 3rd set; HG of 4th set REC1, hangrip recovery of 1st set; REC2, REC of 2nd set; REC3, REC of 3rd set; REC of 4th set			e.g. WT vs KO HG1, hangrip exercise of 1st set; HG2, HG of 2nd set; HG3, HG of 3rd set; HG of 4th set REC1, hangrip recovery of 1st set; REC2, REC of 2nd set; REC3, REC of 3rd set; REC of 4th set PRE, before interval HG Post5, 5 min after interval HG Post60, 60 min after interval HG	ANOVA, analysis of variance ANCOVA, analysis of covariance	e.g. subjects’ age or sex	e.g. observation
1	HR increased during HG of 2nd, 3rd, and 4th sets	HR	66 (58–71) vs. 71 (63–74) vs. 65 (60–75) vs. 73 (63–77) vs. 68 (61–75) vs. 74 (68–79) vs. 68 (63–73)vs. 77 (68–81) vs. 67 (63–70)		13	P < 0.0001, P = 1.000, P = 1.000, P = 0.042, P = 1.000, P = 0.050, P = 1.0000, P = 0.011, P = 1.00	Table 1	beats/min	Main effect of time, Baseline vs. HG1, Baseline vs. REC1, Baseline vs. HG2, Baseline vs. REC2, Baseline vs. HG3, Baseline vs. REC3, Baseline vs. HG4, Baseline vs. REC4	one-way repeated-measures ANOVA with Bonferroni correction for multiple comparisons	N/A	HR increased during HG of 2nd, 3rd, and 4th sets
2	MAP increased during HG of all sets	MAP	93 (91–100) vs. 102 (97–105) vs. 94 (89–100) vs.102 (100–107) vs. 94 (88–99) vs. 106 (99–110) vs. 95 (88–101) vs. 109 (101–111) vs. 96 (88–101)		13	P < 0.0001, P = 0.005, P = 1.000, P = 0.006, P = 1.000, P = 0.001, P = 1.000, P = 0.007, P = 1.0000	Table 1	mmHg	Main effect of time, Baseline vs. HG1, Baseline vs. REC1, Baseline vs. HG2, Baseline vs. REC2, Baseline vs. HG3, Baseline vs. REC3, Baseline vs. HG4, Baseline vs. REC4	one-way repeated-measures ANOVA with Bonferroni correction for multiple comparisons	N/A	MAP increased during HG of all sets
3	VE unchanged during interval HG	VE	8.5 (7.6–9.3) vs. 8.8 (8.2–10.5) vs. 8.8 (8.2–9.6) vs. 9.0 (7.8–9.8) vs. 8.5 (8.1–8.7) vs. 9.1 (8.0–10.3) vs. 8.5 (8.2–8.8) vs. 9.4 (7.4–10.4) vs. 8.2 (7.6–8.8)		13	P = 0.010, P = 0.221, P = 0.701, P = 0.249, P = 0.807, P = 0.084, P = 0.861, P = 0.101, P = 0.055	Table 1	l/min	Main effect of time, Baseline vs. HG1, Baseline vs. REC1, Baseline vs. HG2, Baseline vs. REC2, Baseline vs. HG3, Baseline vs. REC3, Baseline vs. HG4, Baseline vs. REC4	non-parametric ANOVA (Friedman test) with Wilcoxon matched-pairs tests	N/A	VE unchanged during interval HG
4	PETCO2 unchanged during interval HG	PETCO2	36.3 (34.6–38.0) vs. 37.0 (35.1–38.4) vs. 36.1 (34.6–36.8) vs. 36.4 (34.4–38.6) vs. 35.9 (33.9–38.2) vs. 36.6 (34.3–37.5) vs. 35.4 (34.0–38.1) vs. 35.9 (32.8–38.0) vs. 36.4 (33.9–38.1)		13	P = 0.014, P = 1.000, P = 1.000, P = 1.000, P = 1.000, P = 1.000, P = 1.000, P = 0.459, P = 1.000	Table 1	mmHg	Main effect of time, Baseline vs. HG1, Baseline vs. REC1, Baseline vs. HG2, Baseline vs. REC2, Baseline vs. HG3, Baseline vs. REC3, Baseline vs. HG4, Baseline vs. REC4	one-way repeated-measures ANOVA with Bonferroni correction for multiple comparisons	N/A	PETCO2 unchanged during interval HG
5	ICA diameter increased during HG of all sets	ICA diameter	5.35 (4.91–5.40) vs. 5.49 (5.10–5.71) vs. 5.31 (5.02–5.44) vs. 5.52 (5.20–5.78) vs. 5.39 (5.08–5.54) vs. 5.61 (5.05–5.67) vs. 5.37 (4.81–5.55) vs. 5.46 (4.84–5.80) vs. 5.20 (4.80–5.54)		13	P = 0.0001, P = 0.003, P = 0.155, P = 0.003, P = 0.110, P = 0.004, P = 0.477, P = 0.037, P = 0.959	Table 1	mm	Main effect of time, Baseline vs. HG1, Baseline vs. REC1, Baseline vs. HG2, Baseline vs. REC2, Baseline vs. HG3, Baseline vs. REC3, Baseline vs. HG4, Baseline vs. REC4	non-parametric ANOVA (Friedman test) with Wilcoxon matched-pairs tests	N/A	ICA diameter increased during HG of all sets
6	ICA blood velocity unchanged during HG of all sets	ICA blood velocity	28.2 (27.6–29.7) vs. 30.0 (27.9–31.5) vs. 27.8 (25.5–29.0) vs. 28.7 (26.2–29.7) vs. 26.9 (25.4–28.7) vs. 27.7 (26.8–29.0) vs. 27.4 (27.0–28.2) vs. 29.9 (25.6–30.6) vs. 28.3 (25.1–30.1)		13	P = 0.054	Table 1	cm/s	Main effect of time	non-parametric ANOVA (Friedman test)	N/A	ICA blood velocity unchanged during HG of all sets
7	ICA blood flow increased only during HG of 1st set	ICA blood flow	374.6 (333.4–452.0) vs. 414.5 (378.9–510.5) vs. 338.4 (442.3–327.7) vs. 417.3 (349.3–476.5) vs. 361.3 (330.7–460.7) vs. 398.4 (348.3–518.7) vs. 389.0 (303.6–451.7) vs. 392.5 (340.0–527.4) vs. 342.0 (287.4–466.5)		13	P < 0.0001, P = 0.015, P = 1.000, P = 1.000, P = 1.000, P = 1.000, P = 1.000, P = 1.000, P = 1.000	Figure 1	ml/min	Main effect of time, Baseline vs. HG1, Baseline vs. REC1, Baseline vs. HG2, Baseline vs. REC2, Baseline vs. HG3, Baseline vs. REC3, Baseline vs. HG4, Baseline vs. REC4	one-way repeated-measures ANOVA with Bonferroni correction for multiple comparisons	N/A	ICA blood flow increased only during HG of 1st set
8	ICA conductance unchanged during interval HG	ICA conductance	4.1 (3.5–5.1) vs. 4.3 (3.8–5.1) vs. 3.9 (3.6–4.9) vs. 4.2 (3.4–4.7) vs. 3.9 (3.5–5.0) vs. 3.6 (3.3–5.1) vs. 3.5 (3.3–4.8) vs. 3.7 (3.2–4.9) vs. 3.7 (3.2–5.0)		13	P = 0.070	Figure 1	ml/min/mmHg	Main effect of time	one-way repeated-measures ANOVA	N/A	ICA conductance unchanged during interval HG
9	ICA SR unchanged during interval HG	ICA SR	217.1 (205.9–240.2) vs. 211.7 (198.7–237.8) vs. 211.2 (186.9–224.6) vs. 208.0 (182.8–219.4) vs. 197.7 (187.8–228.6) vs. 194.7 (182.4–229.6) vs. 206.4 (193.8–218.6) vs. 209.5 (189.0–244.9) vs. 205.1 (200.3–210.3)		13	P = 0.313	Figure 1	/s	Main effect of time	one-way repeated-measures analysis of ANOVA	N/A	ICA SR unchanged during interval HG
10	The reaction time in the Go/No-Go task improved fllowing interval HG	The reaction time in the Go/No-Go task	386 (341–397) vs.374 (339–407) vs. 387 (340–398) vs.398 (380–424) vs. 376 (367–398) vs. 398 (367–418)		HG and Control condition 13, respectively	P = 0.201, P = 0.234, P = 0.029, P = 1.000, P = 1.000, P = 0.008, P = 0.595	Table 2	ms	Main effect of time, Main effect of condition, Interaction(Time ×Condition), Control ccondition: Pre vs. Post5, Pre vs. Post60, HG ccondition: Pre vs. Post5, Pre vs. Post60	two-way mixed design ANOVA	N/A	The reaction time in the Go/No-Go task improved fllowing interval HG
11	The accuracy in the Go/No-Go task did not chnge by both interval HG and control condition	The accuracy in the Go/No-Go task	100 (100–100) vs. 100 (98–100) vs. 100 (98–100) vs.100 (98–100) vs.100 (100–100) vs. 100 (100–100)		HG and Control condition 13, respectively	P = 0.156	Table 2	%	Main effect of time, Main effect of condition, Interaction(Time ×Condition）	two-way mixed design ANOVA	N/A	The accuracy in the Go/No-Go task did not chnge by both interval HG and control condition
12	HR were not different in each cFMD test	HR	59 (56–66) vs. 61 (58–69) vs. 59 (57–65) vs. 62 (58–67) vs. 59(55–64) vs. 63 (56–67)		13	P = 0.146, P = 0.417, P = 0.067	Table 3	beats/min	Main effect of time, Main effect of CO2, Interaction (time ×CO2）	two-way repeated-measures ANOVA	N/A	HR were not different in each cFMD test
13	MAP were not different in each cFMD test	MAP	89 (78–91) vs. 90 (75–93) vs. 88(85–97) vs. 88(85–95) vs. 87(82–92) vs. 85(78–94)		13	P = 0.781, P = 0.291, P = 0.098	Table 3	mmHg	Main effect of time, Main effect of CO2, Interaction (time ×CO2）	two-way repeated-measures ANOVA	N/A	MAP were not different in each cFMD test
14	PETCO2 were not different in each cFMD test	PETCO2	39.4 (36.3–39.9) vs. 49.1 (47.1–50.1) vs. 39.5 (36.6–40.1) vs. 48.3 (46.1–49.8) vs. 39.3 (36.9–39.7) vs. 48.3 (46.3–49.9)		13	P = 0.403, P < 0.0001, P = 0.715	Table 3	mmHg	Main effect of time, Main effect of CO2, Interaction (time ×CO2）	two-way repeated-measures ANOVA	N/A	PETCO2 were not different in each cFMD test
15	Dbase were not different in each cFMD test	Dbase	4.85 (4.68–5.36) vs. 4.92 (4.71–5.32) vs. 4.86 (4.64–5.31)		12	P = 0.175	Table 4	mm	Main effect of time	non-parametric ANOVA (Friedman test)	N/A	Dbase were not different in each cFMD test
16	Dpeak were not different in each cFMD test	Dpeak	4.98 (4.84–5.60) vs. 5.15 (4.90–5.57) vs. 5.25 (4.93–5.62)		12	P = 0.706	Table 4	mm	Main effect of time	non-parametric ANOVA (Friedman test)	N/A	Dpeak were not different in each cFMD test
17	Time to peak dilation were not different in each cFMD test	Time to peak dilation	108 (87–108) vs. 88 (64–125) vs. 109 (79–141)		12	P = 0.545	Table 4	s	Main effect of time	one-way repeated-measures ANOVA	N/A	Time to peak dilation were not different in each cFMD test
18	SRbase were not different in each cFMD test	SRbase	296.5 (278.7–348.0) vs. 281.0 (227.1–319.3) vs. 267.0 (250.9–312.2)		12	P = 0.205	Table 4	/s	Main effect of time	one-way repeated-measures ANOVA	N/A	SRbase were not different in each cFMD test
19	SRpeak were not different in each cFMD test	SRpeak	384.2 (341.7–441.0) vs. 326.5 (295.8–408.2) vs. 345.2 (316.7–387.1)		12	P = 0.324	Table 4	/s	Main effect of time	one-way repeated-measures ANOVA	N/A	SRpeak were not different in each cFMD test
20	SRAUC were not different in each cFMD test	SRAUC	2144 (1696–3059) vs. 2401 (1413–3645) vs. 2730 (1771–3911)		12	P = 0.758	Table 4	a.u.	Main effect of time	non-parametric ANOVA (Friedman test)	N/A	SRAUC were not different in each cFMD test
21	HG did not change the cFMD	cFMD	3.8 (3.2–4.1) vs. 4.9 (3.6–6.3) vs. 4.4 (2.4–7.3)		12	P = 0.440	Figure 3	%	Main effect of time	one-way repeated-measures ANOVA	N/A	HG did not change the cFMD
22	HG did not change the corrected-cFMD	the corrected-cFMD	3.8 (2.4) vs. 5.5 (2.4) vs. 4.8 (2.5)		12	P = 0.208	Table 4	%	Main effect of time	ANCOVA with SRAUC as a covariate	N/A	HG did not change the corrected-cFMD
